# Supplementary material for: Anti-Inflammatory Flavonoids from Agrimonia pilosa Ledeb: Focusing on Activity-Guided Isolation
Source: Molecules. 2024 Jan 5;29(2):283. doi: 10.3390/molecules29020283 (PMC10819444; doi:10.3390/molecules29020283)
Supplement: Supplementary file 1 [file molecules-29-00283-s001.zip]

Archive with 1 entries (1 files):
- molecules-2732224-supplementary.pdf
